# Supplementary material for: Longitudinal measurement invariance of memory performance and executive functioning in healthy aging
Source: PLoS One. 2018 Sep 28;13(9):e0204012. doi: 10.1371/journal.pone.0204012 (PMC6161843; doi:10.1371/journal.pone.0204012)
Supplement: S1 Table — (XLSX) [file pone.0204012.s001.xlsx]

## Sheet: Sheet1
	Configural invariance							Metric Invariance							Scalar Invariance							Partial Scalar Invariance
	Est.	S.E.	Est./S.E.	LL	UL	P-Value		Est.	S.E.	Est./S.E.	LL	UL	P-Value		Est.	S.E.	Est./S.E.	LL	UL	P-Value		Est.	S.E.	Est./S.E.	LL	UL	P-Value
MEM_M1 BY
LTS_M1	0.95	0.019	49.558	0.91276	0.98724	0		0.964	0.018	53.815	0.92872	0.99928	0		0.962	0.018	52.838	0.92672	0.99728	0		0.963	0.018	53.102	0.92772	0.99828	0
CLTR_M1	0.931	0.018	51.514	0.89572	0.96628	0		0.9	0.018	49.772	0.86472	0.93528	0		0.891	0.019	48.06	0.85376	0.92824	0		0.891	0.019	47.908	0.85376	0.92824	0
DR_M1	0.783	0.057	13.83	0.67128	0.89472	0		0.778	0.048	16.13	0.68392	0.87208	0		0.78	0.049	16.069	0.68396	0.87604	0		0.78	0.049	15.974	0.68396	0.87604	0
EXEC_M1 BY
SW_M1	0.816	0.053	15.474	0.71212	0.91988	0		0.752	0.04	18.99	0.6736	0.8304	0		0.721	0.039	18.43	0.64456	0.79744	0		0.746	0.039	18.921	0.66956	0.82244	0
SC_M1	0.897	0.036	24.602	0.82644	0.96756	0		0.893	0.033	27.269	0.82832	0.95768	0		0.881	0.032	27.139	0.81828	0.94372	0		0.888	0.033	27.111	0.82332	0.95268	0
SWC_M1	0.813	0.051	15.99	0.71304	0.91296	0		0.824	0.045	18.412	0.7358	0.9122	0		0.818	0.045	18.09	0.7298	0.9062	0		0.818	0.045	18.212	0.7298	0.9062	0
MMSE_M1	0.663	0.054	12.396	0.55716	0.76884	0		0.687	0.048	14.435	0.59292	0.78108	0		0.696	0.046	15.095	0.60584	0.78616	0		0.69	0.047	14.598	0.59788	0.78212	0
MEM_M2 BY
LTS_M2	0.998	0.011	87.802	0.97644	1.01956	0		0.99	0.011	89.34	0.96844	1.01156	0		0.992	0.011	91.142	0.97044	1.01356	0		0.992	0.011	90.527	0.97044	1.01356	0
CLTR_M2	0.96	0.014	70.997	0.93256	0.98744	0		0.968	0.013	74.212	0.94252	0.99348	0		0.965	0.013	75.299	0.93952	0.99048	0		0.965	0.013	74.748	0.93952	0.99048	0
DR_M2	0.779	0.04	19.256	0.7006	0.8574	0		0.782	0.037	20.961	0.70948	0.85452	0		0.785	0.037	21.358	0.71248	0.85752	0		0.785	0.037	21.268	0.71248	0.85752	0
EXEC_M2 BY
SW_M2	0.834	0.032	26.176	0.77128	0.89672	0		0.849	0.029	28.824	0.79216	0.90584	0		0.832	0.03	28.125	0.7732	0.8908	0		0.846	0.029	28.706	0.78916	0.90284	0
SC_M2	0.882	0.031	28.391	0.82124	0.94276	0		0.88	0.03	29.107	0.8212	0.9388	0		0.874	0.03	29.22	0.8152	0.9328	0		0.877	0.03	29.013	0.8182	0.9358	0
SWC_M2	0.847	0.034	24.975	0.78036	0.91364	0		0.836	0.031	26.661	0.77524	0.89676	0		0.838	0.031	27.258	0.77724	0.89876	0		0.831	0.031	26.54	0.77024	0.89176	0
MMSE_M2	0.721	0.041	17.446	0.64064	0.80136	0		0.695	0.042	16.587	0.61268	0.77732	0		0.712	0.04	17.675	0.6336	0.7904	0		0.701	0.042	16.753	0.61868	0.78332	0
MEM_M1 WITH
EXEC_M1	0.825	0.036	22.852	0.75444	0.89556	0		0.835	0.037	22.82	0.76248	0.90752	0		0.845	0.037	22.878	0.77248	0.91752	0		0.84	0.037	22.841	0.76748	0.91252	0
MEM_M2	0.666	0.072	9.194	0.52488	0.80712	0		0.666	0.072	9.219	0.52488	0.80712	0		0.667	0.072	9.221	0.52588	0.80812	0		0.667	0.073	9.192	0.52392	0.81008	0
EXEC_M2	0.803	0.038	20.977	0.72852	0.87748	0		0.809	0.04	20.424	0.7306	0.8874	0		0.815	0.039	20.634	0.73856	0.89144	0		0.813	0.04	20.514	0.7346	0.8914	0
EXEC_M1 WITH
MEM_M2	0.684	0.056	12.203	0.57424	0.79376	0		0.688	0.05	13.834	0.59	0.786	0		0.694	0.049	14.212	0.59796	0.79004	0		0.689	0.05	13.836	0.591	0.787	0
EXEC_M2	0.934	0.047	19.903	0.84188	1.02612	0		0.937	0.05	18.93	0.839	1.035	0		0.954	0.049	19.643	0.85796	1.05004	0		0.943	0.049	19.106	0.84696	1.03904	0
MEM_M2 WITH
EXEC_M2	0.72	0.049	14.776	0.62396	0.81604	0		0.713	0.049	14.633	0.61696	0.80904	0		0.723	0.047	15.279	0.63088	0.81512	0		0.716	0.049	14.665	0.61996	0.81204	0
LTS_M1 WITH
LTS_M2	-1.111	2.977	-0.373	-6.94592	4.72392	0.709		-0.607	0.555	-1.095	-1.6948	0.4808	0.273		-0.664	0.643	-1.032	-1.92428	0.59628	0.302		-0.684	0.672	-1.017	-2.00112	0.63312	0.309
CLTR_M1 WITH
CLTR_M2	0.164	0.159	1.03	-0.14764	0.47564	0.303		0.132	0.155	0.854	-0.1718	0.4358	0.393		0.09	0.148	0.608	-0.20008	0.38008	0.543		0.092	0.147	0.625	-0.19612	0.38012	0.532
DR_M1 WITH
DR_M2	0.141	0.084	1.671	-0.02364	0.30564	0.095		0.134	0.084	1.597	-0.03064	0.29864	0.11		0.131	0.083	1.574	-0.03168	0.29368	0.115		0.131	0.083	1.576	-0.03168	0.29368	0.115
SW_M1 WITH
SW_M2	0.463	0.076	6.07	0.31404	0.61196	0		0.441	0.074	5.976	0.29596	0.58604	0		0.384	0.07	5.522	0.2468	0.5212	0		0.415	0.073	5.698	0.27192	0.55808	0
SC_M1	0.039	0.157	0.25	-0.26872	0.34672	0.803		0.111	0.123	0.899	-0.13008	0.35208	0.369		0.168	0.106	1.584	-0.03976	0.37576	0.113		0.122	0.118	1.03	-0.10928	0.35328	0.303
SC_M1 WITH
SC_M2	0.055	0.169	0.322	-0.27624	0.38624	0.748		0.056	0.166	0.336	-0.26936	0.38136	0.737		0.057	0.155	0.368	-0.2468	0.3608	0.713		0.058	0.161	0.363	-0.25756	0.37356	0.717
SWC_M1	0.198	0.126	1.576	-0.04896	0.44496	0.115		0.204	0.119	1.712	-0.02924	0.43724	0.087		0.227	0.11	2.059	0.0114	0.4426	0.039		0.227	0.113	2.004	0.00552	0.44848	0.045
SWC_M1 WITH
SWC_M2	0.224	0.081	2.761	0.06524	0.38276	0.006		0.209	0.081	2.595	0.05024	0.36776	0.009		0.191	0.08	2.391	0.0342	0.3478	0.017		0.19	0.078	2.425	0.03712	0.34288	0.015
MMSE_M1 WITH
MMSE_M2	0.561	0.076	7.339	0.41204	0.70996	0		0.559	0.074	7.52	0.41396	0.70404	0		0.508	0.078	6.556	0.35512	0.66088	0		0.557	0.075	7.392	0.41	0.704	0
SW_M2 WITH
SC_M2	0.246	0.091	2.691	0.06764	0.42436	0.007		0.226	0.09	2.517	0.0496	0.4024	0.012		0.275	0.082	3.367	0.11428	0.43572	0.001		0.237	0.087	2.72	0.06648	0.40752	0.007
SC_M2 WITH
SWC_M2	0.411	0.106	3.894	0.20324	0.61876	0		0.423	0.1	4.245	0.227	0.619	0		0.424	0.097	4.358	0.23388	0.61412	0		0.438	0.095	4.628	0.2518	0.6242	0
